# Supplementary material for: Breeding and Ontogeny of the Aquarium-Traded Scissortail Rasbora (Rasbora trilineata)
Source: Animals (Basel). 2025 Jun 20;15(13):1823. doi: 10.3390/ani15131823 (PMC12248566; doi:10.3390/ani15131823)
Supplement: Supplementary file 1 [file animals-15-01823-s001.zip]

Archive with 1 entries (1 files):
- animals-3661472-supplementary.pdf
